# Supplementary material for: Comprehensive evaluation for the sustainable development of fresh agricultural products logistics enterprises based on combination empowerment-TOPSIS method
Source: PeerJ Comput Sci. 2023 Dec 12;9:e1719. doi: 10.7717/peerj-cs.1719 (PMC10773874; doi:10.7717/peerj-cs.1719)
Supplement: Supplemental Information 1 [file peerj-cs-09-1719-s001.xlsx]

## Sheet: Sheet1
Indicator	A	B	C	D	E	F
A11	0.96	0.75	0.72	0.83	0.61	0.76
A12	0.92	0.86	0.75	0.89	0.82	0.87
A13	0.93	0.81	0.76	0.87	0.81	0.72
A14	0.65	0.81	0.74	0.71	0.83	0.86
A21	0.92	0.83	0.75	0.89	0.84	0.81
A22	0.96	0.81	0.72	0.9	0.83	0.82
A23	9	8	7	8	7	7
A24	9	8	8	8	7	8
A31	62	92	85	66	65	86
A32	0.95	0.84	0.67	0.92	0.87	0.85
A33	0.96	0.83	0.76	0.9	0.81	0.83
A34	0.87	0.81	0.75	0.87	0.82	0.81
A41	0.9	0.85	0.78	0.86	0.86	0.82
A42	0.93	0.87	0.71	0.9	0.8	0.84
A51	0.92	0.86	0.79	0.87	0.81	0.63
A52	0.91	0.83	0.81	0.88	0.82	0.86
