# Supplementary material for: Comprehensive evaluation for the sustainable development of fresh agricultural products logistics enterprises based on combination empowerment-TOPSIS method
Source: PeerJ Comput Sci. 2023 Dec 12;9:e1719. doi: 10.7717/peerj-cs.1719 (PMC10773874; doi:10.7717/peerj-cs.1719)
Supplement: Supplemental Information 2 [file peerj-cs-09-1719-s002.m]

p_relationship=[];
p_relative=[];
p_weight=[];
p_relative_multiply=;
p_relative_sum=;
for k=
   for j=
       p_relative_multiply=p_relative_multiply*p_relative(j-1);
   end
   p_relative_sum=p_relative_sum+p_relative_multiply;
   p_relative_multiply=1;
end
p_weight(5)=1/(1+p_relative_sum);
p_weight(4)=p_weight(5)*p_relative(4);
p_weight(3)=p_weight(4)*p_relative(3);
p_weight(2)=p_weight(3)*p_relative(2);
p_weight(1)=p_weight(2)*p_relative(1);
