# Supplementary material for: Comprehensive evaluation for the sustainable development of fresh agricultural products logistics enterprises based on combination empowerment-TOPSIS method
Source: PeerJ Comput Sci. 2023 Dec 12;9:e1719. doi: 10.7717/peerj-cs.1719 (PMC10773874; doi:10.7717/peerj-cs.1719)
Supplement: Supplemental Information 3 [file peerj-cs-09-1719-s003.m]

function y = dataProcess(x,way,ind,best)
[n,m] = size(x);
if nargin == 1
    way = 1;
    ind = zeros(m,1);
    best = zeros(m,2);
elseif nargin == 2
    ind = zeros(m,1);
    best = zeros(m,2);
elseif nargin == 3
    best = zeros(m,2);
end

for i = 1:m
    if ind(i) == 1
        x(:,i) = min_to_max(x(:,i));
    elseif ind(i) == 2
        x(:,i) = mid_to_max(x(:,i),best(i,1));
    elseif ind(i) == 3
        x(:,i) = sec_to_max(x(:,i),best(i,1),best(i,2));
    end
end

if way == 1
    y = x ./ repmat(sum(x),n,1);
    % 这种写法等价于
    % for i=1:n
    %     for j=1:m
    %         p(i,j)=y(i,j)/sum(y(:,j));
    %     end
    % end

elseif way == 2
    xMax = max(x);
    xMin = min(x);
    helperMax = 0.996;
    helperMin = 0.002;
    helper = helperMax - helperMin;
    y = zeros(size(x));
    for i = 1:m
        temp = xMax(i) - xMin(i);
        y(:,i) = helper*(x(:,i)-xMin(i))/temp + helperMin;
    end

elseif way == 3
    y = x ./ repmat(sqrt(sum(x.*x)), n, 1); 
end

return;

end

function [y] = min_to_max(x)
    y = max(x) - x;
    return;
end

function [y] = mid_to_max(x,best)
     M = max(abs(x-best));
     y = 1 - abs(x-best) / M;
end 

function [y] = sec_to_max(x,min_n,max_n)
    n = size(x,1);  
    M = max([min_n-min(x),max(x)-max_n]); 
    y = zeros(n,1);     
    for i = 1: n
        if x(i) < min_n
           y(i) = 1-(min_n-x(i))/M;
        elseif x(i) > max_n
           y(i) = 1-(x(i)-max_n)/M;
        else
           y(i) = 1;
        end
    end
end
