# Supplementary material for: Comprehensive evaluation for the sustainable development of fresh agricultural products logistics enterprises based on combination empowerment-TOPSIS method
Source: PeerJ Comput Sci. 2023 Dec 12;9:e1719. doi: 10.7717/peerj-cs.1719 (PMC10773874; doi:10.7717/peerj-cs.1719)
Supplement: Supplemental Information 4 [file peerj-cs-09-1719-s004.m]

%topsis
[n,m]=size(x);
zh=zeros(1,m); 
d1=zeros(1,n);
d2=zeros(1,n); 
c=zeros(1,n);

for i=1:m
    for j=1:n
        zh(i)=zh(i)+x(j,i)^2;
    end
end
for i=1:m 
    for j=1:n 
        x(j,i)=x(j,i)/sqrt( zh(i));
    end
end
xx=min(x); 
dd=max(x);
for i=1:n
    for j=1:m 
        d1(i)=d1(i)+(x(i,j)-xx(j))^2; 
    end
    d1(i)=sqrt(d1(i)); 
end
for i=1:n
    for j=1:m 
        d2(i)=d2(i)+(x(i,j)-dd(j))^2; 
    end
    d2(i)=sqrt(d2(i));
end
for i=1:n
    c(i)=d1(i)/(d2(i)+d1(i));
end
